# Supplementary material for: Tumor-Associated and Systemic Autoimmunity in Pre-Clinical Breast Cancer among Post-Menopausal Women
Source: Biomolecules. 2023 Oct 24;13(11):1566. doi: 10.3390/biom13111566 (PMC10669589; doi:10.3390/biom13111566)
Supplement: Supplementary file 1 [file biomolecules-13-01566-s001.zip]

Archive with 1 entries (1 files):
- biomolecules-2541849-Supplemental materials_24Oct23_clean-updated.pdf
